# Supplementary material for: Exploring the Impact of Traditional Practices on Vibrio cholerae Outbreaks in Rural Nigerian Communities: A Field Study with Educational and Behavioral Interventions
Source: Int J Environ Res Public Health. 2025 Mar 24;22(4):483. doi: 10.3390/ijerph22040483 (PMC12027203; doi:10.3390/ijerph22040483)
Supplement: Supplementary file 1 [file ijerph-22-00483-s001.zip]

Archive with 5 entries (5 files):
- ijerph-3495008 Box S1 Allen Foundation.pdf
- ijerph-3495008 Table S1 Intervention Implementation.pdf
- ijerph-3495008 Table S2 Survey Questions.pdf
- ijerph-3495008 Table S3 Demographic Characteristics (1).pdf
- ijerph-3495008 Table S4 Regression Analysis.pdf
